# Supplementary material for: Biomimetic Microfibers for Myelin-Enhancer Screening and Neural Regeneration
Source: Cyborg Bionic Syst. 2026 May 7;7:0565. doi: 10.34133/cbsystems.0565 (PMC13150081; doi:10.34133/cbsystems.0565)
Supplement: Supplementary 1 — Figures S1 to S9 Table S1 [file cbsystems.0565.f1.zip]

Archive with 11 entries (11 files):
- Quan et al FigS1.pdf
- Quan et al FigS2.pdf
- Quan et al FigS3.pdf
- Quan et al FigS4.pdf
- Quan et al FigS5.pdf
- Quan et al FigS6.pdf
- Quan et al FigS7.pdf
- Quan et al FigS8.pdf
- Quan et al FigS9.pdf
- Supplementary info_260219.docx
- Supplementary info_260219_clean.docx
